# Supplementary material for: Elective induction for pregnancies at or beyond 41 weeks of gestation and its impact on stillbirths: a systematic review with meta-analysis
Source: BMC Public Health. 2011 Apr 13;11(Suppl 3):S5. doi: 10.1186/1471-2458-11-S3-S5 (PMC3231911; doi:10.1186/1471-2458-11-S3-S5)
Supplement: Additional file 4 — Data extraction sheet for studies included in the review [file 1471-2458-11-S3-S5-S4.xlsx]

## Sheet: rules
Rules for estimating effectiveness value
Rule 0 There must be a total of 50? events (whether mortality, or severe morbidity or morbidity) before we consider we have any data on this outcome suitable for inclusion in the calculation. (Should be in Table 2 and can contribute to expert opinion)
Rule 1 If you have no evidence on effect on cause specific mortality but you do have evidence of effect on all-cause mortality Then translate all-cause into cause-specific, adjust level of quality assessment (see below)
Rule for adjustment for all-cause to cause-specific mortality data If we have evidence on all-cause mortality this needs to be translated into cause-specific and then it is used in the three rules below. But assessment of the quality of evidence is dropped one level before it is applied, e.g., good all-cause mortality becomes moderate cause-specific. High=>moderate, Moderate=>poor; Poor=> Very Po…
Rule 2 If there is high or moderate evidence of reduction in cause-specific mortality effect, Then use the mortality effect Issues for Rule 2 What is the comparison arm and does this reflect practice/conditions in the settings we are interested in? Do we deal with this? We should at least note the comparison group and we will have a more conservative estimate of effectiveness.
Rule 3 If there is low quality of evidence (or very low quality) of evidence of reduction in cause-specific mortality And there is high or moderate quality of evidence of serious morbidity effect (in the same direction) Then use the smaller of the two effects Issues for 3 What is the comparison arm and does this reflect practice/conditions in the settings we are interested in? This implies you ha…
Rule 4 If there is low (or very low quality) of evidence of a reduction in cause-specific mortality And if there is low (or very low quality) evidence of serious morbidity reduction And if there is high or moderate evidence of mild morbidity reduction Then take the smallest of the three effects Issues for 4 Usually these would be treatment studies where one compares deaths rates among treatment a…
Rule 5 And if there are high quality data on most serious morbidity Then use this value as the estimate
Rule 6 If there are moderate or low or very low quality data on serious morbidity And high or moderate quality data on mild/moderate morbidity Then take the smaller of the two effects If there is no evidence for mortality or serious morbidity (i.e. data on < 50 events)
Rule 7 If there are high, moderate, or low quality data on mild/moderate morbidity Then use the value of the most severe value as the estimate Issues for Rules 5, 6 and 7 We may want to have an adjustment that is applied to this for the best estimate. This would be based on an analysis of the table 2 findings for all of the interventions If there is not sufficient evidence on mortality, serious m…
Expert process If you do not have evidence that meets the conditions of rules 0-7 above, And there is a clear and obvious clinic benefit, Then use expert judgment of effectiveness based on the following guidance To generate expert opinion: Use a wide group of “appropriate” experts (worked in multiple settings, developing country experience, public health experience, epidemiological expertise, etc…
For Table 2 For meta analysis for values in Table 2 (one for each category of studies) 1. Run a meta analysis 2. Check for heterogeneity 3. If there is heterogeneity, look to see what explains it (visual inspection, stratified analysis and meta regression). 4. As last resort, do a random effects model For plausibility bounds When there is a direct estimate of cause-specific mortality, take the st…

## Sheet: webtable 1
KMC searches and study abstract summary	STUDY IDENTIFIERS AND CONTEXT										STUDY DESIGN AND LIMITATIONS																				OUTCOME EFFECTS							SUMMARY
ABSTRACTED REFS											STUDY DESIGN AND LIMITATIONS	RCT (HIGH SCORE)			If cluster RCT		ALL FOLLOW UP STUDIES (RCT cRCT or Cohort)	QUASI EXPERIMENTAL (MODERATE) OBSERVATIONAL (LOW)				BEFORE/AFTER DESIGN (LOW TO VERY LOW)
Include in new meta	INTERVENTION study code	Author	Year of publication	Journal ref	Years of study	Country	Place in country	Urban, rural, mixed or unclear	Baseline/control mortality rate	Setting	Study design - randomised?	Allocation concealed? (adequate randomization)	Assessment blinded?	Intent to treat analysis?	Cluster RCT results adjusted for clustering?	If cluster RCT are there more than 12 units for analysis? (specify number)	Minimal loss to follow up? (more than 20% is serious limitation)	Is cohort or nested case control study?	If quasi experimental are there more than 12 units for analysis? (specify number)	Adjustment for confounding?	Reverse causality is not a serious issue?	Not before/after design? (if so then always low or very low)	In Cochrane?	Reason for exclusion from Cochrane?	Target population for the intervention (age, case defn)	Intervention definition	Other intervention at the same time	Coverage of the intervention (comment on quality)	Was the intervention delivered through the routine health system?	Comparison group (eg routine care and what this involved)	Outcome definition (eg deaths under five, deaths to 28 days, morbidity)	Intervention/endline numerator	Intervention/endline denominator	Control/baseline numerator	Control/basleine denominator	Effect on outcome (intervention compared to control gp) % reduction	Rate Ratio CI	EFFICACY OR EFFECTIVENESS?	OVERALL STUDY LIMITATIONS?	Comments
	Impact of elective induction of labour for pregnancies at or beyond 41 weeks of gestation on stillbirth and perinatal mortality
	STILLBIRTHS
	INTERVENTION STUDIES
		Augensen et al.	1987	Br Med J (Clin Res Ed). 1987;294:1192- 5.	January 1982 to June 1985	Norway	Bergen	Urban	Gestational age specific perinatal mortality was 2.5/1000 at weeks 40-41 (days 280-293), 3.8/1000 at weeks 42-43 (days 294-307), and 9.2/1000 at week 44 (day 308) and beyond.	Teaching hospital	Yes-Randomised study	Random-number list. List concealed from the physicians, but details of allocation concealment not given	Not mentioned	Yes, 4/214 in the IOL group went into labour before IOL but but were kept in the allocated group	Not a cluster RCT	Not applicable	Not mentioned but appears to be none	Not applicable	Not applicable	Possibly confounding factors turned out to be distributed similarly between the two groups	Not applicable	No	Yes	Not applicable	Pregnant women who had not delivered by about 42 weeks with otherwise uncomplicated, singleton pregnancies	Labour was induced with 5 IU oxytocin in 500 ml 5% glucose given by intravenous drip infusion, increased stepwise according to response.	Amniotomy once labour was established.In some exceptional cases amniotomy was performed at the start of induction.	Not applicable	Yes	NST every 3-4 days, induction of labour (IOL) after 7 days	Stillbirth	0	214	0	195	Not mentioned	Not Mentioned	Efficacy	Sample size was not large enough; the power of the study is considerably lower for detecting reduction in stillbirth/perinatal mortality	This study primarily compares outcomes of elective IOL for post-term pregnancies with expectant management
																															Perinatal mortality	0	214	0	195	Not mentioned	Not Mentioned
		Bergsjo et al.	1989	Acta Obstet Gynecol Scand. 1989; 68:683- 7.	1982-1984	China	Wuhan, Hubei province	Urban	24.6 per 1000 births	Hubei Maternity and Child health hospital; Obstetric department	Yes-RCT	Unclear	Not mentioned	Yes, 8/94 in IOL group went into labour before IOL but were kept in the allocated group	Not a cluster RCT	Not applicable	Not reported	Not applicable	Not applicable	No differences between the two groups in the demographic variables	Not applicable	No	Yes	Not applicable	Healthy pregnant women with no significant risk factors, but with post-term pregnancies	Stripping of membranes followed by oxytocin infusion and AROM if cervix sufficiently dilated.	None	Not applicable	Yes	No intervention for one week, IOL at 43 weeks.	Perinatal deaths	1	94	2	94	Not mentioned	Not Mentioned	Efficacy	Study population is very small to detect reduction in stillbirth/perinatal mortality	This study primarily compares outcomes of elective IOL for post-term pregnancies with expectant management
		Chanrachakul et al.	2003	Eur J Obstet Gynecol Reprod Biol. 2003;106:154-7.	October 1998 to May 2000	Thailand	Bangkok	Urban	Not mentioned	University teaching hospital	Yes-Randomised trial	Not mentioned	Not mentioned	No as there was no loss to follow up.One women (in IOL group) excluded after randomization because of misclassification (breech presentation)	Not a cluster RCT	Not applicable	None	Not applicable	Not applicable	No differences between the two groups in the demographic variables	Not applicable	No	Yes	Not applicable	Pregnant women who had gestational age between 280-287 days with otherwise healthy pregnancy and ripen cervix	Amniotomy	Oxytocin infusion (if uterine contractions inadequate after 2 hours).	Not applicable	Yes	spontaneous labour awaited unless 1) nonreactive NST or 2) amniotic fluid index < 5 cm or 3) medical or obstetric indication for birth or 4) reaching 44 completed weeks.	Stillbirths/ Perinatal Death	0/0	124/124	0/0	125/125	Not mentioned	Not Mentioned	Efficacy	Since the size of the study is small, the power of the study is considerably lower for detecting reduction in stillbirth/perinatal mortality	This study primarily compares outcomes of elective IOL for post-term pregnancies with expectant management
		Dyson et al.	1987	Am J Obstet Gynecol. 1987;156:928-34.	January 1983 to December 1985	United States of America	California	Urban	Not mentioned	Clinic at Kaiser Permanente Medical Center in Santa Clara	Yes-Randomised study	Yes, allocation concealment achieved by , sealed envelopes but no mention of opaqueness	Not mentioned	Not reported (No loss to follow up or postrandomization exclusions reported).	Not a cluster RCT	Not applicable	Not reported	Not applicable	Not applicable	No differences between the two groups in the demographic variables	Not applicable	NO	Yes	Not applicable	Pregnant women with well-established gestational age of atleast 287 days with otherwise low risk singletonpregnancy and unfavourable cervix	Prostaglandin E2 gel (initially 3 mg but later reduced to 0.5 mg).	If no labour in 24 hours, repeat prostaglandin E2 and oxytocin if needed.	Not applicable	Yes	NST twice weekly, pelvic examination and amniotic fluid determination weekly between 41-42 weeks and twice weekly afterwards	Perinatal deaths	0	152	1	150	Not mentioned	Not Mentioned	Efficacy	Since the size of the study is small, the power of the study is considerably lower for detecting reduction in stillbirth/perinatal mortality	This study primarily compares outcomes of elective IOL for post-term pregnancies with expectant management
		Gelisen et al.	2005	Eur J Obstet Gynecol Reprod Biol. 2005;120:164-9	Not mentioned	Turkey	Ankara	Urban	1.86 and 2.26 per 1000 deliveries are stillbirths at 41 and 42 completed weeks respectively	Teaching hospital	Yes-RCT	Yes, allocation concealment present	Not mentioned	Not reported	Not a cluster RCT	Not applicable	Not reported	Not applicable	Not applicable	All groups were similar in terms of demographic variables,past histories, and Bishop Score at the day of randomization	Not an issue	NO	Yes	Not applicable	Pregnant women at gestational age of 287 +/-1 days with other wise uncomplicated, singleton low risk pregnancies & unfavourable cervix	Labour induction in 3 groups: misoprostol vaginally (n = 100) 50 mcg or oxytocin infusion (n = 100) initially at 1 mU/min or Foley catheter (n = 100).	Membrane sweeping was performed in more than 90/100 women in the induction groups	Not applicable	Yes	twice-weekly amniotic fluid index and NST and one biophysical profile measurement until 42 weeks.	Intrauterine fetal death	0	300	1	300	Not mentioned	Not Mentioned	Efficacy	Small sample size, the power of the study is considerably lower for detecting reduction in stillbirth/perinatal mortality	This study comapred 3 different methods of IOL with expectant management for post-term pregnancies
		Hannah et al.	1992	N Engl J Med. 1992;326:1587-92.	November 1985-December 1990	Canada	22 Hospitals across Canada	Unclear	2.2-2.4 per 1000	22 Hospitals across Canada	Yes-RCT	Yes-adequate	Yes	Yes	Not a cluster RCT	Not applicable	No loss to follow up, post randomisation exclusion of 7 women due to presence of major congenital anomalies	Not applicable	Not applicable	Comparibility of the two groups was ensured by stratification at the time of randomization	Not an issue	NO	Yes	Not applicable	Pregnant women with with gestation age of 287 days or more with otherwise uncomplicated, singleton low risk pregnancy	IOL within 4 days of randomization, with prostaglandin E2 gel	Oxytocin infusion or amniotomy or both if the gel did not induce labour	Not applicable	Yes	daily fetal movement counting, NST and amniotic fluid measurement 2-3 times per week.	Stillbirths	0	1701	2	1706	Not significant	Not Mentioned	Efficacy	Fairly large trial.	This study primarily compares outcomes of elective IOL for post-term pregnancies with expectant management
		Heimstad et al.	2007	Obstetrics & Gynecology 2007;109(3):609–17.	September 2002 to July 2004	Norway	2 hospital in Trondheim	Urban	Rate of stillbirth increased from 0.35 in 1,000 to 2.12 in 1,000 between 37 and 43 weeks gestation, respectively	St.Olavs Hospital & Trondheim University Hospital	Yes-RCT	Not mentioned	Not mentioned	Yes, 36/254 went into labour before induction but were kept in the allocated group.	Not a cluster RCT	Not applicable	No loss to follow up	Not applicable	Not applicable	No differences between the two groups in the demographic variables	Not an issue	No	Not in results (study awaiting assessment)	Not applicable	Women with singleton, post-term pregnancies who had had their routine ultrasound scan and delivery at St. Olavs Hospital and who spoke fluent Norwegian	Women who had a favorable cervix (Bishop score 6 or more) were induced by amniotomy followed by oxytocin, Women with an unfavorable cervix had cervical priming using misoprostol prior to induction	Women with a uterine scar were induced with 0.5 mg dinoprostone	Not applicable	Yes	AFI, and NST every third day	Neonatal death	0	254	1	254	Not mentioned	Not Mentioned	Efficacy	Small sample size, the power of the study is considerably lower for detecting reduction in stillbirth/perinatal mortality	This study primarily compares outcomes of elective IOL for post-term pregnancies with expectant management
		Henry et al.	1969	Journal of Obstetrics and Gynaecology of the British Commonwealth 1969;76:795–8.		United Kingdom	Birmingham	Urban			Yes-Randomsied study	Not mentioned	Not mentioned	loss to follow up and exclusions not reported	Not a cluster RCT	Not applicable	Not reported	Not applicable	Not applicable	Yes, since its an RCT	Not applicable	NO	Yes	Not applicable	low risk pregnant women at 41+ weeks of gestation	amniotomy and oxytocin	None	Not applicable	Yes	weekly amnioscopy.	Stillbirth/ Perinatal deaths	0/0	55	1/,2	57			Efficacy	Very small sample size; the power of the study is considerably lower for detecting reduction in stillbirth/perinatal mortality	This study primarily compares outcomes of elective IOL for post-term pregnancies with expectant management
		Herabutya et al.	1992	Int J Gynaecol Obstet. 1992;4:253-8.	July 1987 to January 1991	Thailand	Bangkok	Urban	Not mentioned	Department of Obstetrics and Gynecology Ramathibodi Hospital	Yes, randomized	Not mentioned	Not mentioned	loss to follow up and exclusions not reported	Not a cluster RCT	Not applicable	Not reported	Not applicable	Not applicable	No differences between the two groups in the demographic variables	Not applicable	NO	Yes	Not applicable	low risk pregnant women at 42 completed weeks of gestation & unfavourable cervix	PGE2 intracervical, repeated after 6 hours	Amniotomy and oxytocin on day 2 according to	Not applicable	Yes	weekly NST	Perinatal deaths	0	57	1	51	Not mentioned	Not Mentioned	Efficacy	Very small sample size; the power of the study is considerably lower for detecting reduction in stillbirth/perinatal mortality	This study primarily compares outcomes of elective IOL for post-term pregnancies with expectant management
		James et al.	2001	Natl Med J India 2001;14:270-3.		India	Vellore				Yes, randomized	Yes, allocation in , sealed envelopes but no mention of opaqueness.	Not mentioned	loss to follow up and exclusions not reported	Not a cluster RCT	Not applicable	Not reported	Not applicable	Not applicable	Yes, since its an RCT	Not applicable	NO	Yes	Not applicable	low risk pregnant women at 41completed weeks of gestation	depending on the cervix ripeness either direct IOL or first ripening then IOL.	None	Not applicable	Yes	daily fetal movement counts, biophysical profile every second day.	Perinatal deaths & stillbirths	0	37	0	37			Efficacy	Very small sample size; the power of the study is very low for detecting stillbirth/perinatal mortality	This study primarily compares outcomes of elective IOL for post-term pregnancies with expectant management
		Martin et al.	1989	J Miss State Med Assoc. 1989;/4:/105 11.		United States of America	Jackson				Yes-RCT	Allocation in envelopes but no mention of opaqueness	Not mentioned	loss to follow up and exclusions not reported	Not a cluster RCT	Not applicable	Not reported	Not applicable	Not applicable	Yes, sonce its an RCT	Not applicable	NO	Yes	Not applicable	low risk pregnant women at 41completed weeks of gestation	laminaria tents followed by oxytocin	None	Not applicable	Yes	weekly ultrasound for amniotic fluid assessment and NST	Perinatal deaths & stillbirths	0	12	0	10			Efficacy	Very small sample size; the power of the study is very low for detecting stillbirth/perinatal mortality	This study primarily compares outcomes of elective IOL for post-term pregnancies with expectant management
		NICHHD	1994	Am J Obstet Gynecol. 1994;170:716 23.	December 1987 to July 1989	United States of America	NICHHD network (including university hospitals) in USA	Unclear	2.2 per 1000	university hospitals in the USA	Yes-RCT	Yes, adequate	Not mentioned	Yes	Not a cluster RCT	Not applicable	None	Not applicable	Not applicable	No differences between the two groups in the demographic variables	Not applicable	NO	Yes	Not applicable	low-risk pregnant women at 41 completed weeks (287 days) of gestation.	1) cervical priming with PGE2 gel followed 12 hours later with oxytocin; 2) no cervical priming (placebo gel) followed 12 hours later with oxytocin.	when clinically feasible amniotomy was perfomed before oxytocin administration	Not applicable	Yes	weekly cervix assessments, twice weekly NST and amniotic fluid volume assessment	Perinatal deaths & stillbirths	0	174	0	175	Not mentioned	Not mentioned	Efficacy	Small sample size, the power of the study is considerably lower for detecting reduction in stillbirth/perinatal mortality	This study compares outcomes of elective IOL for post-term pregnancies with expectant management and evaluate efficacy of intracervical PGE2 gel in inducing labour.The study was stopped because of its low power to detect perinatal mortality.
		Suikkari et al.(abstract only)	1983	Acta Obstetricia et Gynecologica Scandinavica Supplement 1983;116:58.		Finland	Lappenranta				Yes-RCT	Not mentioned	Not mentioned	No loss to follow up or postrandomization exclusion reported	Not a cluster RCT	Not applicable	Not reported	Not applicable	Not applicable	Yes, since its an RCT	Not applicable	NO	Yes	Not applicable	Pregnant women with regular menses at 41+ weeks of gestation	oxytocin	amniotomy depending on the cervix.	Not applicable	Yes	obstetric examination, NST, biochemical tests and amniotic fluid determination every 3 days	Perinatal detah & stillbirths	0	66	0	53			Efficacy	Very small sample size; the power of the study is considerably lower for detecting reduction in stillbirth/perinatal mortality	This study primarily compares outcomes of elective IOL for post-term pregnancies with expectant management
	Quasi-randomized studies
		Cardozo et al.	1986	BMJ 1986;293:1059–63.	Not mentioned	United Kingdom	London	Urban	Not mentioned (study gives corrected perinatal mortality rate of 2.5 per 1000)	Antenatal clinic at King's College and Dulwich hospitals	No	Alternate allocation trial Patients were allocated to one of two groups according to the last digit of their case sheet number; those with even numbers were in induced group and odd numbers were in control group	No	Yes, 49/195 in the induced group went into spontaneous labour but were kept in the same group	Not a cluster RCT	Not applicable	Not mentioned	Not applicable	Yes, total 402 cases	The two groups were well matched for maternal age, parity, and smoking habits, but not for racial group and heights; no adjustment was done for the latter	Not applicable	No	NO (excluded study)	Alternate allocation trial	Pregnant women with a pregnnacy of 290 days	Labour was induced with one 3 mg pessary of prostaglandin E2 followed three hours later by amniotomy	Oxytocin infusion if necessary	Not applicable	Yes	Conventional management of gestational diabetics (assessed weekly for fasting and 2-hour postprandial venous plasma glucose and the patients performed 4 daily self monitoring blood glucose determinations with glucose strips)	Stillbirth	0	195	1	207	Not mentioned	Not Mentioned	Efficacy	Study design was not randomized, sample size was small therefore power of study is low for detecting reduction in stillbirth or perinatal mortality.	Quasi randomized trial primarily designed to compare the outcome of IOL for post-term pregnancies with expectant management
																															neonatal mortality	1	195	0	207	Not mentioned	Not Mentioned
		Iqbal et al.	2004	J Coll Physicians Surg Pak. 2004 May;14(5):274-7	September 2000 to September 2001	Pakistan	Karachi	Urban	Not mentioned	Sobhraj maternity hospital	No, it is a quasi experimental study	Alternate allocation trial (every alternate patient was taken as study group and control group respectively	No	Not mentioned	Not a cluster RCT	Not applicable	Not mentioned	Not applicable	Yes, total 100 cases	The two groups were well matched for demographic variables (maternal age, weight, height).	Not applicable	NO	NO (excluded study)	Alternate allocation trial	Pregnant women with a pregnnacy of 294 days or more with other wise low risk uncomplicated pregnancy	1. Balloon catheter, sweeping of membranes and prostaglandins if unfavourable cervix 2. Amniotomy & oxytocin infusion if favourable cervix	none	Not applicable	Yes	Fetal kick charting, ultrasound, AFI, and NST weekly till 42wks and twice weekly till 43 weeks	Perinatal death	3 (2 stillbirth 1 neonatal death)	50	6(5 stillbirth and 1 neonatal death)	50	p</= 0.05	Not Mentioned	Efficacy	Study design was not randomized, sample size was small therefore power of study is low for detecting reduction in stillbirth or perinatal mortality.	Quasi randomized trial primarily designed to compare the outcome of IOL for post-term pregnancies with expectant management
		Katz et al.	1983	Eur J Obstet Gynecol Reprod Biol. 1983 Jun;15(2):71-9.	Not mentioned	Israel	Not mentioned	Unclear	Not mentioned	Obstetric ward	No	Alternate allocation trial	Not mentioned	Yes	Not a cluster RCT	Not applicable	Not mentioned	Not applicable	Yes, total 156 cases.	The two groups were matched for demographic variables	Not applicable	NO	NO (excluded study)	Alternate allocation trial	Pregnant women with a pregnancy of 294 days and a pelvic score of 4 or less,	Amniotomy and oxytocin infusion	none	Not applicable	Yes	Fetal kick counts twice daily, amnioscopy and OCT every 3 d	Perinatal death	1	78	1	78	Not mentioned	Not Mentioned	Efficacy	Study design was not randomized, sample size was small therefore power of study is low for detecting reduction in stillbirth or perinatal mortality.	Quasi randomized trial primarily designed to compare the outcome of IOL for post-term pregnancies with expectant management
	OBSERVATIONAL STUDIES
		Al-Taani et al.	2003	East Mediterr Health J. 2003 Sep-Nov;9(5-6):955-60.	January 2001 to July 2002	Jordan	Amman	Urban	Not mentioned	Queen Alia Military Hospital	No	Not mentioned	Not mentioned	Not mentioned	Not applicable	Not applicable	Not reported	Prospective cohort study	Not applicable	Not mentioned but the two groups were matched for demographic variables	Not an issue	No	No	Not a RCT	Women with Post-date, uncomplicated, singleton pregnancies	cervical priming, with dinoprostone 3mg vaginal pessaries, amniotomy and oxytocin augmentation	None	Not applicable	Yes	Prepartum gravid patients receiving normal treatment.	Perinatal death	0	175	0	220	p-value not signoficant	Not mentioned	Efficacy	Small sample size, no mention of loss to follow up or adjustment for confounding	Observtional study comparing outcome of IOL VS. expectant management for prolonged pregnancies.
		Bian et al.	1990	Zhongguo Yi Xue Ke Xue Yuan Xue Bao. 1990 Apr;12(2):137-41.	Not mentioned in abstract	China	Beijing	Urban		Hospital	No				Not applicable	Not applicable		Prospective cohort study	Not applicable		Not an issue	NO	No	Not a RCT	Nulliparous Women with prolonged but otherwise uncomplicated pregnancy	IV pitocin	none	Not applicable		Not mentioned	Perinatal mortality	0	126	0.03125	128		Not mentioned	Efficacy	Small sample size, full text not available for detail review.	Prospective study comapring IOL with expectant management for prolonged pregnancies
		Hauth et al.	1980	Obstet Gynecol. 1980 Oct;56(4):467-70.	Not mentioned in abstract						No	No randomization			Not applicable	Not applicable		Retrospective comparitive study	Not applicable		Not an issue	No	No	Not a RCT	Women with post-term pregnancies	weekly trial inductions starting at 42 weeks'	None	Not applicable		awaiting spontaneous labor before a trial induction was accomplished	Stillbirths	1	185	1	119	Not mentioned in the abstract	Not mentioned	Efficacy	Small sample size, full text not available for detail review.	Retrospective study comapring IOL with expectant management
		Malý et al.	2002	Ceska Gynekol. 2002 Apr;67 Suppl 1:20-2.	Not mentioned in abstract	Czech republic	Brno		Not mentioned in abstract	Gynaecology and Obstetric Clinic, Medical Faculty, Masaryk University	No	No randomization			Not applicable	Not applicable		Retrospective study cohort	Not applicable		Not an issue	No	NO	Not a RCT	Women with post-term pregnancies	Active management with IOL in the 41st week	none	Not applicable	yes	Expectant management awaiting spontaneous labour till the 42nd week	Perinatal mortality	not mentioned in abstract	1906	not mentioned in abstract	2008	Not mentioned in the abstract	Not mentioned	Efficacy	Large difference in the sample size of the two groups	Retrospective study comapring IOL with expectant management
		Sue-A-Quan et al	1999	CMAJ. 1999 Apr 20;160(8):1145-9	1980-1995	Canada	Across Canada	Unclear	2.8 per 1000	Data from hospital and provincial sources across Canada	No	No randomization	No	No	Not applicable	Not applicable	Not applicable	Retrospective study of Changes in propotions.	Not applicable	Not applicable	Not an issue	No	No	Not a RCT	Post-term pregnancies	Intervention studied was elective induction of labour	None	Not applicable	Yes	Pregnancies managed expectantly and pregnnacies induced at 40 and 42 weeks of gestation	Stillbirths	Not applicable	Not applicable	Not applicable	Not applicable	The rate of stillbirths among deliveries at 41 or more weeks’ gestation decreased significantly, from 2.8 per 1000 total births in 1980 to 0.9 per 1000 total births in 1995	(p < 0.001)	Not applicable	Not a true comparitive study; cannot draw absolute conclusions.	The study simply studies the changes in propotions of stillbirth retrospectively in patients induced labour at 41 weeks of gestation
		Votta et al.	1993	Am J Obstet Gynecol. 1993 Feb;168(2):557-63.	July 1980 to December 1984	USA	Chicago	Urban	Not mentioned	Chicago Lying-In Hospital	No	No randomization	No	No	Not applicable	Not applicable	Not mentioned in abstract	Retrospective Observational study	Not applicable	No	Not an issue	No	No	Not a RCT	prolonged pregnancies (> or = 294 days)	induction of labor	None	Not applicable	Yes	Women who went into spontaneous labour	Perinatal mortality	0	269	9	438	20.5 per 1000 deaths in spontaneous labour group none in induced group.	Not mentioned	Efficacy	No adjustment for confounding, difference in the sample size of the two groups.	Observational study comapring outcomes of prolonged pregnancies with term and also comapring outcomes of Iol with spontaneous labour in prolonged pregnancies
Not to include, non randomized.DON'T EXCLUDE AT THIS POINT JUST BECAUSE NON RANDOMIZED. MAIN CRITEIRA IS IF OUTCOME MEASURES

## Sheet: old Table2 (Table1 in paper)
Table 4. Quality assessment of trials of elective induction of labour versus expectant management for post-term pregnancies
	Quality Assessment					Summary of Findings
				Directness		No of events
No of studies (ref)	Design	Limitations	Consistency	Generalizability to population of interest	Generalizability to intervention of interest	Intervention	Control	Relative Risk (95% CI)	Absolute
Mortality (Stillbirth): 'LOW' outcome specific quality
13	All RCTs; only 3 out of 13 RCTs report estimable differences in stillbirth between the two groups	Small sample size in 12 studies; result statistically insignificant; wide CI: low precision	All studies are consistent in showing a tendency towards reduction of stillbirth as an outcome i.e. the direction of effect is towards benefit	5 in developing countries; rest in developed	Yes	0	4	RR (fixed): 0.28 (0.05 - 1.67)
Mortality (Perinatal mortality): 'LOW' outcome specific quality
13	All RCTs; only 7 out of 13 RCTs report estimable differences in perinatal mortality between the two groups	Small sample size in 12 studies	All studies are consistent in showing a tendency towards reduction in perinatal mortality as an outcome i.e. the direction of effect is towards benefit	5 in developing countries; rest in developed	Yes	1	10	RR (fixed): 0.31 (0.10 - 0.93)
Serious morbidity (Meconium aspiration syndrome):'LOW' outcome specific quality
7	All RCTs	Small sample sizes in all studies	Consistent with 5/7 studies showing direction of benefit	3 out of 7 in developing countries	Yes	14	33	RR (fixed): 0.43 (0.23 - 0.79)
Serious morbidity (Birth asphyxia): 'LOW' outcome specific quality
2	RCTs	Small sample sizes	Both the studies show a direction towards increased risk	1/2 in developing countries	Yes	6	3	RR (fixed): 1.86 (0.51 - 6.76)
Mild morbidity (Macrosomia): 'MODERATE' outcome specific quality
7	All RCTs	Small sample sizes except in one study	6/7 studies showing direction of benefit i.e. consistent	2/7 in developing countries	Yes	279	383	RR (random): 0.72 (0.54 - 0.98)
Mild morbidity (Trauma during birth): 'LOW' outcome specific quality
5	All RCTs	Small sample sizes in all except one study	3/5 studies showing direction of benefit	2/5 in developing countries	Yes	71	81	RR (fixed): 0.88 (0.65 - 1.19)

## Sheet: Compatibility Report
	Compatibility Report for data sheet.xls
	Run on 8/18/2009 15:24
	The following features in this workbook are not supported by earlier versions of Excel. These features may be lost or degraded when you save this workbook in an earlier file format.
	Minor loss of fidelity			# of occurrences
	Some cells or styles in this workbook contain formatting that is not supported by the selected file format. These formats will be converted to the closest format available.			6
